# Supplementary material for: Machine Learning Integration of Eye-Tracking and Cognitive Screening for Detecting Cognitive Impairment
Source: J Eye Mov Res. 2026 May 20;19(3):57. doi: 10.3390/jemr19030057 (PMC13214842; doi:10.3390/jemr19030057)
Supplement: Supplementary file 1 [file jemr-19-00057-s001.zip]

Archive with 5 entries (5 files):
- Supplementary Figure 1.pdf
- Supplementary Figure 2.pdf
- Table S1.pdf
- Table S2.pdf
- Table S3.pdf
